# Supplementary material for: MRI-guided percutaneous thermoablation in combination with hepatic resection as parenchyma-sparing approach in patients with primary and secondary hepatic malignancies: single center long-term experience
Source: Cancer Imaging. 2020 May 27;20:37. doi: 10.1186/s40644-020-00316-z (PMC7251813; doi:10.1186/s40644-020-00316-z)
Supplement: Supplementary file 1 — Additional file 1. [file 40644_2020_316_MOESM1_ESM.xlsx]

## Sheet: Sheet1
Patient number	Age	Gender	Tumor entity: HCC, CRC (2), iCCA(3), melanoma(4a), uveal melanoma (4b), Breast cancer(5) other(6)	CRC location	"1": ablation first; "2" surgery first	Ablation technique RFA(1) MWA(2)	Imaging modality	segment of ablation	size of the ablated tumor (bold for local recurrence)	Number of ablated lesions	size of the resected tumor (bold for recurrence)	No. of resected lesions	Total number of lesions treated		time difference of resection to ablation (months): negative = surgery first	Brisbane Classification 1=Right Hemihepatectomy (5-8 +/- seg 1) 2=Left Hemihepatectomy (2-4 +/- seg 1) 3=Right anterior sectionectomy (5,8) 4=Right posterior sectionectomy (6,7) 5=Left medial sectionectomy (4) 6=Left lateral sectionectomy (2,3) 7=right trisectionectomy (4-8 +/- seg 1) 8=left trisectionectomy (2,3,4,5,8 +/- seg1) 9=Segmentectomy (number of segment) 10=Bisegmentectomy (number of se…	GOT (U/l)	GPT (U/l)	Bilirubin (mg/dl)	Quick (%)
1	66	m	1		2	1	MRI	8	22	1	80	1	2		-1.16667	6	39	42	1.2	97
2	61	f	1		2	2	MRI	8	11	1	20	1	2		-1.06667	11(4b)	101	67	1.3	60
3	62	m	2	left	2	2	MRI	8	19	1	22	1	2		-0.866667	2	13	18	0.5	96
4	50	f	5		1	1	MRI	4	11	1	11	1	2		0.3	9: (4b)	32	28	0.9	107
5	56	m	6		1	2	MRI	7	24	1	6	1	2		2.33333	6+ 11(4)	55	44	0.7	102
6	72	m	1		2	2	MRI	7	11	1	30	2	3		-0.966667	11(1,5)	20	19	0.7	90
							MRI				37
7	57	f	2	left	2	2	MRI	6	11	1	8	3	4		-0.666667	11 (5,8,2)	30	20	0.5	92
							MRI				10
							MRI				10
8	53	m	2	left	2	1	MRI	8	35	1	11	2	3		-3	2, 11 (6)	49	53	0.5	104
							MRI				22
9	51	m	2	left	1	1	MRI	7	8	4	9	3	7		0.8	2	76	87	0.5	94
							MRI	6	6		10
							MRI	7	4		4
							MRI	7	4
10	72	m	2	right	2	1	MRI	2	8	2	10	1	3		-0.633333	11 (2)	14	14	0.5	92
							MRI	3	7
11	53	f	2	left	2	1	MRI	6	13	2	12	1	3		-0.466667	11 (3)	38	47	0.4	117
							MRI	7	16
12	73	f	1		2	1	MRI	8	28	1	80	1	2		-3.16667	2	-	41	0.6	76
13	66	m	2	right	2	1	MRI	7	15	1	60	2	3		-1.86667	2	-	95	0.3	95
							MRI				66
14	46	f	2	left	2	1	MRI	5	12	3	37	3	6		-1	2, 11(5,7,8,8)	-	40	0.5	84
							MRI	5	11		10
							MRI	7	14		16
15	75	m	2	left	1	1	MRI	4	22	2	14	2	4		0.266667	11(3)	22	19	0.5	109
							MRI	8	14		50
16	75	m	2	left	1	1	MRI	8	19	1	16	1	2		0.0666667	11 (3,7)	-	34	0.5	105
17	71	m	4a		2	1	MRI	5	11	2	39	2	4		-0.7	2, 11(5)	-	49	0.3	84
							MRI	6	13		28
18	67	f	2	right	1	1	MRI	2	14	1	16	3	4		0.833333	1	19	22	0.4	118
							MRI				18
							MRI				7
19	79	m	2	right	1	1	MRI	4	19	1	23	3	4		1.63333	1	-	-	0.6	91
							MRI				21
							MRI				16
20	62	f	4b		1	1	MRI	2	7	2	30	3	5		1.06667	1	34	37	0.5	114
							MRI	3	8		50
							MRI				10
21	63	f	3		2	1	MRI	3	15	1	80	1	2		-2.53333	7	-	20	0.2	97
22	69	m	2	left	1	1	MRI	8	15	1	13	2	3		0.133333	6, 11(5)	-	32	0.4	89
							MRI				14
							MRI
							MRI
23	64	m	1		1	1	MRI	2	20	1	90	1	2		0.9	9(6)	51	27	1.4	96
24	67	m	2	left	1	1	MRI	4	29	1	44	2	3		1.03333	1	43	39	1.2	88
							MRI				35
25	68	m	1		2	1	MRI	8	15	1	82	1	2		-0.566667	9 (4)	112	174	1.2	87
26	46	m	2	left	1	1	MRI	6	18	1	16	2	3		0.966667	6, 9(4a), 11 (1)	19	14	0.3	90
							MRI				23
27	61	m	2	left	1	1	MRI	4	34	1	60	1	2		1	1	171	90	0.7	120
28	73	m	1		1	1	MRI	6	27	1	32	2	3		0.966667	6, 11(4b)	21	22	0.6	79
							MRI				30
29	55	m	4b		2	1	MRI	3	18	1	17	3	4		-13.8	11(5)	26	20	0.4	120
							MRI				30
							MRI				27
30	47	f	4b		2	2	MRI	5	13	1	70	1	2		-0.6	2	-	197	0.4	113
31	67	m	2	left	2	2	MRI	4	4	2	7	3	5		-0.666667	11(4,6,7)	10	13	0.6	88
								5	8		7
